# Supplementary material for: Effects of Naturally Occurring Mutations in Bovine Leukemia Virus 5′-LTR and Tax Gene on Viral Transcriptional Activity
Source: Pathogens. 2020 Oct 13;9(10):836. doi: 10.3390/pathogens9100836 (PMC7656303; doi:10.3390/pathogens9100836)
Supplement: Supplementary file 1 [file pathogens-09-00836-s001.zip]

Archive with 2 entries (2 files):
- Figures.rtf
- Tables.docx
